# Supplementary material for: Dietary Antioxidant Capacity Promotes a Protective Effect against Exacerbated Oxidative Stress in Women Undergoing Adjuvant Treatment for Breast Cancer in a Prospective Study
Source: Nutrients. 2021 Nov 30;13(12):4324. doi: 10.3390/nu13124324 (PMC8707537; doi:10.3390/nu13124324)
Supplement: Supplementary file 1 [file nutrients-13-04324-s001.zip]

Archive with 1 entries (1 files):
- nutrients-1441123-supplementary.pdf
